# Supplementary material for: Formate Dehydrogenase Improves the Resistance to Formic Acid and Acetic Acid Simultaneously in Saccharomyces cerevisiae
Source: Int J Mol Sci. 2022 Mar 21;23(6):3406. doi: 10.3390/ijms23063406 (PMC8954399; doi:10.3390/ijms23063406)
Supplement: Supplementary file 1 [file ijms-23-03406-s001.zip]

Archive with 1 entries (1 files):
- ijms-1589546-supplementary-final.pdf
